# Supplementary material for: Combined Effect of Low-Temperature Stress and Slightly Acidic Electrolyzed Water (SAEW) on the Microbial Control of Oat Sprout Production
Source: Foods. 2025 Mar 21;14(7):1083. doi: 10.3390/foods14071083 (PMC11988572; doi:10.3390/foods14071083)
Supplement: Supplementary file 1 [file foods-14-01083-s001.zip]

Archive with 1 entries (1 files):
- foods-3510737-supplementary.pdf
